# Supplementary material for: Prediction of musculoskeletal pain after the first intravenous zoledronic acid injection in patients with primary osteoporosis: development and evaluation of a new nomogram
Source: BMC Musculoskelet Disord. 2023 Oct 25;24:841. doi: 10.1186/s12891-023-06965-y (PMC10598955; doi:10.1186/s12891-023-06965-y)
Supplement: Supplementary file 11 — Supplementary Material 11 [file 12891_2023_6965_MOESM11_ESM.xlsx]

## Sheet: Sheet1
Supplementary Table 7. Fracture from patients in the training cohort
group	Fracture
N	0
N	0
N	0
N	0
N	0
N	0
N	0
N	0
N	0
N	0
N	0
N	0
N	0
N	0
N	0
N	0
N	0
N	0
N	0
N	0
N	0
N	0
N	0
N	0
N	0
N	0
N	0
N	0
N	0
N	0
N	0
N	0
N	0
N	0
N	0
N	0
N	0
N	0
N	0
N	0
N	0
N	0
N	0
N	0
N	0
N	0
N	0
N	0
N	0
N	0
N	0
N	0
N	0
N	0
N	0
N	0
N	0
N	0
N	0
N	0
N	0
N	0
N	0
N	0
N	0
N	0
N	0
N	0
N	1
N	1
N	1
N	1
N	1
N	1
N	1
N	1
N	1
N	1
N	1
N	1
N	1
N	1
N	1
N	1
N	1
N	1
N	1
N	1
N	1
N	1
N	1
N	1
N	1
N	1
N	1
N	1
N	1
N	1
N	1
N	1
N	1
N	1
N	1
N	1
N	1
N	1
N	1
N	1
N	1
N	1
N	1
N	1
N	1
N	1
N	1
N	1
N	1
N	1
N	1
N	1
N	1
N	1
N	1
N	1
N	1
N	1
N	1
N	1
N	1
N	1
N	1
N	1
N	1
N	1
N	1
N	1
N	1
N	1
N	1
Y	0
Y	0
Y	0
Y	0
Y	0
Y	0
Y	0
Y	0
Y	0
Y	0
Y	0
Y	0
Y	0
Y	0
Y	0
Y	0
Y	0
Y	0
Y	0
Y	0
Y	0
Y	0
Y	0
Y	0
Y	0
Y	0
Y	0
Y	0
Y	0
Y	0
Y	0
Y	0
Y	0
Y	0
Y	0
Y	0
Y	0
Y	0
Y	0
Y	0
Y	0
Y	0
Y	0
Y	0
Y	0
Y	0
Y	0
Y	0
Y	0
Y	0
Y	0
Y	0
Y	0
Y	0
Y	0
Y	1
Y	1
Y	1
Y	1
Y	1
Y	1
Y	1
Y	1
Y	1
Y	1
Y	1
Y	1
Y	1
Y	1
Y	1
Y	1
Y	1
Y	1
Y	1
Y	1
Y	1
Y	1
Y	1
Y	1
Y	1
Y	1
Y	1
Y	1
Y	1
Y	1
Y	1
Y	1
Y	1
Y	1
Y	1
Y	1
Y	1
Y	1
Y	1
Y	1
Y	1
Y	1
Y	1
Y	1
Y	1
Y	1
Y	1
Y	1
Y	1
Y	1
Y	1
Y	1
Y	1
Y	1
Y	1
Y	1
Y	1
Y	1
Y	1
Y	1
Y	1
Y	1
Y	1
N	0
Supplementary Table 7: The letter N means no musculoskeletal pain; The letter Y is for musculoskeletal pain;
The number 0 means the patient had a fracture prior to treatment; The number 1 indicates that the patient did not have a fracture prior to treatment
